# Supplementary material for: Influence of Cellulose Nanofibers on the Behavior of Pickering Emulsions. Part 1. Microscopy and Startup Flow Test
Source: Materials (Basel). 2022 Nov 22;15(23):8285. doi: 10.3390/ma15238285 (PMC9736908; doi:10.3390/ma15238285)
Supplement: Supplementary file 1 [file materials-15-08285-s001.zip]

Archive with 1 entries (1 files):
- materials-1993625-supplementary.pdf
